# Supplementary material for: The Facile Production of p-Chloroaniline Facilitated by an Efficient and Chemoselective Metal-Free N/S Co-Doped Carbon Catalyst
Source: Int J Mol Sci. 2024 Sep 4;25(17):9603. doi: 10.3390/ijms25179603 (PMC11395487; doi:10.3390/ijms25179603)
Supplement: Supplementary file 1 [file ijms-25-09603-s001.zip]

Archive with 1 entries (1 files):
- ijms-3134206-supplementary.pdf
